# Supplementary material for: The Potential Use of ChatGPT as a Sensory Evaluator of Chocolate Brownies: A Brief Case Study
Source: Foods. 2025 Feb 1;14(3):464. doi: 10.3390/foods14030464 (PMC11816367; doi:10.3390/foods14030464)
Supplement: Supplementary file 1 [file foods-14-00464-s001.zip]

Archive with 1 entries (1 files):
- foods-3410640-supplementary.pdf
